# Supplementary material for: Establishment and Characterization of a Chicken Myoblast Cell Line
Source: Int J Mol Sci. 2024 Jul 30;25(15):8340. doi: 10.3390/ijms25158340 (PMC11312951; doi:10.3390/ijms25158340)
Supplement: Supplementary file 1 [file ijms-25-08340-s001.zip]

Archive with 1 entries (1 files):
- ijms-3064875-supplementary.pdf
